# Supplementary material for: An Alternative Approach for the Synthesis of Sulfoquinovosyldiacylglycerol
Source: Molecules. 2021 Jul 14;26(14):4275. doi: 10.3390/molecules26144275 (PMC8307113; doi:10.3390/molecules26144275)
Supplement: Supplementary file 1 [file molecules-26-04275-s001.zip]

Archive with 1 entries (1 files):
- molecules-1283310-supplementary.pdf
